# Supplementary material for: Functional Profile of γδ T Cells in Severe and Moderate COVID-19: A Brazilian Cross-Sectional Study
Source: Cells. 2026 Jun 1;15(11):1020. doi: 10.3390/cells15111020 (PMC13256624; doi:10.3390/cells15111020)
Supplement: Supplementary file 1 [file cells-15-01020-s001.zip]

Archive with 10 entries (10 files):
- cells-4204472-supplementary.pdf
- Figure S1.TIF
- Figure S2.TIF
- Figure S3.TIF
- Figure S4.TIF
- Figure S5.TIF
- Figure S6.TIF
- Figure S7.TIF
- Figure S8.TIF
- Figure S9.TIF
